# Supplementary material for: A Site-Specific Recombinase-Based Method to Produce Antibiotic Selectable Marker Free Transgenic Cattle
Source: PLoS One. 2013 May 1;8(5):e62457. doi: 10.1371/journal.pone.0062457 (PMC3641042; doi:10.1371/journal.pone.0062457)
Supplement: Table S1 — PhiC31-mediated integration into the bovine genome. Pseudo attP sites in Italian were from statistics reported in several other papers, the rest ones were found in our study. The pseudo sites presented in bold met all the safe harbor criteria in Papapetrou et al. (XLSX) [file pone.0062457.s009.xlsx]

## Sheet: Sheet1
Table S1. PhiC31-mediated integration into the bovine genome.
Pseudo site	GenBank accession No.	Chromosome	Within Intron	Intergenic		At least 50 kb from the 5' end of any gene	At least 300 kb from any cancer-related gene*	300 kb from any microRNA	Outside a transcription unit	Outside UCR*	Safe Harbor
				Distance to near gene	Distance to far gene
BF1a	NW_001493718	1		264 kb to BCHE	1060 kb to ZBBX	Yes	Yes	Yes	Yes	Yes	Yes
BF1b	NW_001493804	1		100 kb to LOC100335156	201 kb to RUNX1	Yes	No(RUNX1)	Yes	Yes	Yes	No
BF1c	NW_001493888	1	KPNA1			No	Yes	Yes	No	Yes	No
BF3a	NW_001494740	3	WARS2			No	Yes	Yes	No	Yes	No
BF3b	NW_001494734	3		64 kb to LOC788749	123 kb to BCL9	Yes	No(BCL9)	Yes	Yes	Yes	No
BF3c	NW_001494722	3	DDR2			No	Yes	Yes	No	Yes	No
BF4b	NW_001494882	4	MAGI2			No	Yes	Yes	No	Yes	No
BF4c	NW_001494883	4	SEMA3C			No	Yes	Yes	No	Yes	No
BF4d	NW_003103903	4		100 kb to GLI3	120 kb to INHBA	Yes	No(GLI3)	Yes	Yes	Yes	No
BF5a	NW_001495051	5		18 kb to CDK17	240 kb to LOC787705	No	Yes	No	Yes	Yes	No
BF5b	NW_001495037	5		90 kb to RASSF3	100 kb to TBK1	Yes	Yes	Yes	Yes	Yes	Yes
BF5c	NW_001495111	5		50 kb to TCF20	108 kb to NFM1	Yes	Yes	Yes	Yes	Yes	Yes
BF7	NW_001495291	7	PAM			No	Yes	Yes	No	Yes	No
BF8a	NW_001495473	8	UBAP2			No	Yes	Yes	No	Yes	No
BF8b	NW_001495501	8	ABCA1			No	No(ABCA1)	Yes	No	Yes	No
BF12a	NW_001493036	12		34 kb to RFC3	400 kb to STARD13	No	Yes	Yes	Yes	Yes	No
BF12b	NW_001493036	12		130 kb to LOC100137844	220 kb to LOC100140079	Yes	Yes	Yes	Yes	Yes	Yes
BF13	NW_001493123	13	Sec23B			No	Yes	Yes	No	Yes	No
BF15	NW_001848868	15		50 kb to MIRLET7A-2	440 kb to UBASH3B	Yes	Yes	Yes	Yes	Yes	Yes
BF18	NW_001493595	18		303 kb to CDH5	1151 kb to CDH11	Yes	No(CDH11)	Yes	Yes	Yes	No
BF19a	NW_001493658	19		13 kb to ZNF207	62 kb to PSMD11	No	Yes	No	Yes	Yes	No
BF19b	NW_001493702	19		6 kb to TMEM104	29 kb to GRIN2C	No	Yes	Yes	Yes	Yes	No
BF21	NW_001494028	21	KIAA1199			No	Yes	Yes	No	Yes	No
BF22	NW_001494109	22	MAGI			No	Yes	Yes	No	Yes	No
BF23a	NW_001494145	23		1 kb to BAK1	110 kb to ZBTB9	No	Yes	No	Yes	Yes	No
BF23b	NW_001494141	23	DST			No	No(DST)	Yes	No	Yes	No
BF25	NW_001494303	25		0.1 kb to MRLC2	3 kb to TBC1	No	Yes	Yes	Yes	Yes	No
BF26	NW_001494376	26	ATRNL1			No	Yes	Yes	No	Yes	No
BF27	NW_001494412	27	DLC1			No	No(DLC1)	Yes	No	Yes	No
BF4a	NW_003103903	4		0.2 kb to GLI3	186 kb to INHBA	No	No(GLI3)	Yes	Yes	Yes	No
BF10a	NW_001492885	10		43 kb to FLRT2	900 kb to LOC100140854	No	Yes	Yes	Yes	Yes	No
BpsM1b	NW_001493648	19		7.5 kb to ZNF161	74.5 kb to CUEDC1	No	No(CUEDC1)	Yes	Yes	Yes	No
BpsF1b	NW_001494464	28	CDH23			No	Yes	No	No	Yes	No
BFF2	NW_003103850	2		121 kb to IRS-1	1068 kb to KIAA1486	Yes	Yes	Yes	Yes	Yes	Yes
BFF4a	NW_001494941	4	PODXL			No	Yes	Yes	No	Yes	No
BFF4b	NW_003103903	4		3.4 kb to NAA38	1909 kb to KCND2	No	Yes	Yes	Yes	Yes	No
BFF13	NW_001493120	13	KIF5B			No	Yes	Yes	No	Yes	No
BFF19	NW_003104490	19		5.9 kb to UNC45B	86 kb to SLFN11	No	Yes	Yes	Yes	Yes	No
BFF22	NW_003104541	22	LOC100852122			No	Yes	Yes	No	Yes	No
BFF25	NW_001494275	25	CLCN7			No	Yes	Yes	No	Yes	No
* Referring to the database in Papapetrou et al.1.
Pseudo attP sites in Italian were from statistics reported in several other papers2-4, the rest ones were found in our study. The pseudo sites presented in bold met all the safe harbor criteria in Papapetrou et al.1.
1.Papapetrou EP, et al. (2011) Genomic safe harbors permit high beta-globin transgene expression in thalassemia induced pluripotent stem cells. Nat Biotechnol 29(1):73-78
2. Ma QW, et al. (2006) Identification of pseudo attP sites for phage phiC31 integrase in bovine genome. Biochem Biophys Res Commun 345(3):984-988.
3. Ou HL, et al. (2009) A phiC31 integrase-mediated integration hotspot in favor of transgene expression exists in the bovine genome. The FEBS journal 276(1):155-163.
4. Qu L, et al. (2012) A Profile of Native Integration Sites Used by phiC31 Integrase in the Bovine Genome. Journal of genetics and genomics = Yi chuan xue bao 39(5):217-224.
